# Supplementary material for: Identification and verification of diagnostic biomarkers related to endoplasmic reticulum stress for atherosclerosis
Source: BMC Cardiovasc Disord. 2026 Mar 20;26:368. doi: 10.1186/s12872-026-05745-5 (PMC13126753; doi:10.1186/s12872-026-05745-5)
Supplement: Supplementary file 6 — Supplementary Material 6. Marker genes used for manual annotation of cell subpopulations. [file 12872_2026_5745_MOESM6_ESM.xlsx]

## Sheet: Sheet1
Supplementary Table 1. Marker genes used for manual annotation of cell subpopulations
cluster	gene
Macrophages	CD14
Macrophages	CD68
Macrophages	AIF1
Endothelial	VWF
Endothelial	PECAM1
Endothelial	ECSCR
VSMCs	CALD1
VSMCs	MYL9
VSMCs	TAGLN
T	CD2
T	TRAC
T	CD69
T	CD3D
T	CD3E
T	IL7R
B	CD79A
B	MS4A1
B	IGKC
NK	NKG7
NK	XCL1
NK	CTSW
NK	GZMB
NK	KLRD1
